# Supplementary material for: Preferences of Knowledge Users for Two Formats of Summarizing Results from Systematic Reviews: Infographics and Critical Appraisals
Source: PLoS One. 2015 Oct 14;10(10):e0140029. doi: 10.1371/journal.pone.0140029 (PMC4605679; doi:10.1371/journal.pone.0140029)
Supplement: S2 File — (XLSX) [file pone.0140029.s002.xlsx]

## Sheet: RED version
Respondent	Q1_A	Q2_A	Q3_A	Q4_A	Q5_A	Q6_1_A	Q6_2_A	Q6_2a_A	Q6_3_A	Q6_4_A	Q6_5_A	Q6_6_A	Q6_7_A	Q7_A	Q8_A	Q9_A	Q9_a_A	Q10_A	Q11_A	Q12_A	Q12_a_A
1	9	5	7		1	1	1	NR	1	1	1	0	1	The way it's presented ex. topics - title, reviewed by, etc.. The colors and graphics used.	If you are not in the practice maybe the terminology that is used.	0	NA	It's well laid out and explained, except terminology language that is used.	NR	6	Parent advisory group.
2	8	7	6	1	1	0	1	NR	1	1	0	0	0	Ease/readability.	Font too small and darker print needed.	1	If want more info, where to go.	Red and yellow may be a poor choice.	NR	6	Parent.
3	9	8	6		1	0	1	Pediatricians, Family doctors.	1	0	0	0	0	Captures a lot of info and distills into a comprehensible format/good overview.	NR	1	Conclusion of best treatment option, and are these differences for the age of the patient re: treatment outcomes?	Not a fan of the colours, dots for #s of research participants - is not pleasing to look at or necessary.	Might need a more plain language version for parents/public.	6	Parent advisory council, and Patient Engagement Specialist.
4	8	8	8	1	1	0	0	NA	1	0	0	0	0	Gets your attention - not sterile.	A little "cartoonish".	0	NA	NR	NR	6	Parent advisor.
5	6	4	4	1	1	0	1	NR	1	1	1	1	1	Can provide a hierarchy [of] findings.	Poor font choice. Poor colour pallette. The data findings need to support the topic headings better.	1	Clearer hierarchy. Not clear which is page 1 or 2.	Need to be professionally designed by communication professional.	NR	6	Parent advisor/Graphic designer.
6	8	8	7	1	1	0	0	NA	1	1	0	0	0	It is great for visual learners.	It is a little busy and the 270 dots annoying to look at.	0	NA	Needs better flow and arrows should lead to the right color %. Top of sheet arrows are correct bottom arrows are pointing to the wrong color and %.	This would be great for use in parent and media.	2	NA
7	6	7	7	1	1	1	1	NR	1	1	1	1	1	Engaging.	Please see handout. I have provided feedback on areas for enhanced clarity.	1	The summary statement "Ibuprofen is an excellent 1st choice" doesn't fit with summary sentence on opposite side.	Please see page.	NR	5	NA
8	8	6	9	1	1	0	0	NA	1	1	0	0	0	Good for visual people.	A bit confusing.		NR	NR	NR	2	Manager.
9	3	3	8	0	1	0	0	NA	1	1	0	0	0	Attractive.	Not clear, circle does not represent percentage.	1	Title not clear for which study goes with which %.	Title and result more clearly related.	NR	1	NA
10	8	7	7	1	1	1	1	NA	1	0	1	0	0	Color. Concise data.	Too busy.	0	NA	NR	NR	2	NA
11	3	8	7	0	1	0	1	Nursing, paramedicine.	1	1	1	0	0	Visual appeal, but cluttered.	Cluttered. Don't know where my eyes should look. The percentages do not reflect the areas in the pie shapes - confusing.	0	NA	Fix pie shapes to reflect percentages.	I prefer things to be more concise and less busy. I feel I don't get a good overview.	1	NA
12	6	6	5	0	1	0	0	NA	0	0	0	1	0	Quick access to basic information.	Too busy.	1	Dosages. No info on metoclopramide.	NR	NR	1	NA
13	7	6	8	1	1	0	1	NR	1	0	1	0	0	Distills down to small/manageable [amount] of data.	Stats on pie charts were a bit unclear.	1	If data exists, comparing all interventions head to head.	NR	Excellent start but could use some refining.	1	NA
14	8	9	7	1	1	1	0	NA	1	1	1	1	1	Brief, different types of graphics.	Font is challenging.	0	NA	NR	Great color, graphics. Font challenging to read.	5	NA
15	2	3	1	0	1	0	0	No	0	0	0	0	0	May be helpful for parents.	Takes too long to find useful info.		NA	This format would be more useful for caregivers.	NR	1	NA
16	9	8	10	1	1	1	1	NR	1	1	1	1	1	Information all present.	Dots on front of page.	1	Maxeran.	Include all medications.	Modified version would be applicable to Public and Media audiences (see Q6).	2	NA
17	7	7	8	0	1	0	0	NA	1	1	0	0	0	The color!	It is very distracting - not enough info.	1	CIs.	NR	NR	1	NA
18	10	10	10	1	1	0	1	NR	1	1	1	1	0	Easy to read, key points highlighted.	Waste of space displaying participants.	1	*need? PICO and search to get more info if wanted. If for HCP (MD) need # under results ie. 3251 pt trials. Great for nursing and interdisciplinary teaching CRRI.9 etc.	[None.]	NR	2	NA
19	10	9	10	1		0	1	Nursing, allied health, physician.	0	0	1	1	0	Appealing to "visual" people as well as those who do well reading in language suitable for layperson, would work well for public.	Can appear to overly simplify a complex issue.	1	Who prepared to critical appraisal?	NR	I like this format.	2	and Administrator.
20	9	9	9	1	1	0	0	NA	1	1	0	0	0	The "visual" aspect and the synthesis.	It's unclear with the %, the portion do not correlate with the "color".	0	NA	NR	NR	1	NA
21	5	5	6	0	1	0	0	NA	1	1	1	1	0	Colorful and visually interesting.	Busy - too many boxes or areas. The "dots" are a waste of space.	1	Maxeran!! No trials??	Needs to be tidied so it's visually soothing not visually assaulting.	NR	1	NA
22	8	9	8	1	1	0	1	NR	1	0	0	0	0	Nice, useful.	Busy.	0	NA	Not really.	NR	1	NA
23	4	3	2	0	0	1	0	NA	0	0	0	0	0	NR	Unclear, all over the place. Not systematic.	0	NA	NR	NR	2	NA
24	8	8	8	1	1	0	0	NA	1	0	0	0	0	Concise.	NR	1	Bottom line recommendation.	That panel with the grey dots. Not sure what the purpose of that is. It's distracting (got me counting them), yet not instructive.	Result section could specify again that they are against placebo. Why not include treatments too? ED [management] usually include IV.	1	and Researcher.
25	8	9	9	1	0	1	1	NR	0	0	1	1	0	Easy to read, clarity.	Too much information.	0	NA	This depends to whom it is intended. If it is for professionals, it's ok but for parents, it's too complicated to understand.	NR	2	NA
26	7	6	4	1	0	1	0	NA	0	0	1	1	1	Summary of results.	Need "headers" for each section.	0	NA	Poor color choices. Too many graphs.	Do not like red-yellow colors.	1	NA
27	8	8	9	1	1	0	0	NA	1	1	0	0	0	"Fun"; I find pictures are easier for patients to understand.	Actually took me more time/thought to decipher the evidence/conclusions vs. printed/blue + grey.		NA	Circles - standardize ie. 10 per row only (see 22 yellow, 2 red, 1 gray circle).	Not sure the mean # of participants is so important to justify the "real estate" on the page (grey 0).	1	NA
28	6	7	7	0	1	0	1	NR	0	0	1	1	0	Coloring.	Too much info, confusing to follow.	1	What is the follow-up.	NR	NR	2	NA
29	9	10	8	1	1	0	1	NR	1	1	0	0	0	Easy to pick out key information. Charts, visuals are helpful.	Could tend to seem a bit "cluttered".	0	NA	Colors too bright.	NR	6	Research coordinator.
30	7	7	9	1	1	1	1	NR	1	1	1	1	1	Pictoral presentation is helpful for different styles of learning.	Too busy.	1	NR	Fewer pictures/simplify.	Good use of colour.	1	NA
31	8	9	7	1	1	0	1	NR	1	0	1	1	1	Lot of info in a more readable format that is visually pleasing.	-	0	NA	-	Letter/font change.	6	NP
32	10	9	10	1	0	0	1	NR	0	0	0	0	0	Visually appealing. Bite size chunks of information. Can decide whether to pursue further reading/research.	Too "busy".	0	NA	Less is more!	NR	4	NA
33	8	7	8	1	1	0	1	Nursing	0	0	1	1	0	Eye catching. Busy and ???	Some of the graphics are unclear - ie. 270 dots to show mean # of participants.	1	More ??? Potential ??? expects. Other parts of ??? ± more common agents.	Don't use space for unimportant data.	NR	1	NA
34	9	9	9	1	1	1	1	NR	1	1	1	1	1	Simple, visually appealing.	NR	1	Side effects of ibuprofen/acetominophen.	NR	NR	4	NA
35	4	7	2	0	0									Graphics are usually helpful visuals.	Too busy.		NR	NR	NR	1	NA
36	5	5	7	0	1	0	0	NA	0	1	1	0	0	NR	Visual appeal, but tough to interpret and find data.	1	NR	Conclusion, bottom line, dose, frequency.	NR	1	NA
37	8	10	8	1	1	0	1	Nurses and other allied health professionals.	1	1	1	1	1	Visually appealing.	Difficult to determine "take home point", main findings get a bit lost.	0	NA	A bit of clarity (usefulness - i.e. What do I really need to know) seems to be lost in the interest of comprehensiveness.	Clearly indicate what is bottom line. Less #'s/%. [From Q6: Public and Media selected "if language simplied".]	1	NA
38	8	8	10	1	1	0	0	NA	1	1	0	0	1	It's "catchy" - can be reviewed quickly.	[It's] not the traditional way to present info ie. Takes time to get used to.	0	NA	[None.]	NR	2	NA
39	5	5	6	1	1	0	0	NA	1	0	0	0	0	[Easy] to follow, good flow of information, makes your eye follow down eg: with the arrows →→.	Busy looking, where to start reading?	0	NA	Better/clear font for titles/headings.	NR	2	NA
40	7	7	7	1	0	0	1	Hospital/admin	0	0	0	0	0	More visual.	Too dense. Extraneous info - some should be assumed if source is trusted.	0	NA	NR	NR	1	NA
41	7	7	7	1	1	0	0	NA	0	0	0	0	0	Easy to read.	NR	1	Recommendation.	NR	NR	1	NA
42	6	6	8	1	1	0	1	Nursing	1	1	0	0	0	Visual.	NR		Not sure.	In the pie charts at top the longer number (7770) referred to the larger - red area, but futher down the page the number - (2130) - seemed to refer to the yellow area - I was confused.	-	1	NA
43	9	9	8	1	1	1	1	Front line workers - ER docs, nursing.	1	1	1	1	1	Rapid, retainable information.	NR	0	NA	NR	Great!	1	NA
44	6	6	3	1	1	0	1	RN	0	1	1	0	0	I found the section on "what are they", "the objective", "main outcomes", "citations" to be very useful in orientating to the question.	I found it confusing to interpret the results of medication efficacy - it took me a while to realize the graphs referred to the drugs on the left. The graphs should always have labeling underneath or on top and not laterally. The color was off-putting and would make me question the authenticity. The pic depicting the mean number of participants was not useful.		NA	NR	NR	1	NA
45	8	8	8	1	1	0	1	NR	1	1	0	0	0	Esthetic appeal, interesting.	NR	0	NA	NR	NR	6	Coodinator.
46	6	5	6	1	0	1	1	Nursing	0	0	1	1	1	NR	Like idea of inforgraph - but way too much info on this particular one.	1	"Bottom line".	Not as busy - not useful for non-clinicians.	NR	2	and Researcher.
47	9	8	9	1	1	0	0	NA	0	0	1	0	0	Visual summary.	A bit busy.	0	NA	Could be even simplier for this particular topic.	NR	1	NA
48	6	8	6	1	1	0	0	NA	1	1	0	0	0	Novelty.	Simplified.	0	NA	NR	NR	3	NA
49	5	6	7	0	1	0	0	NA	1	1	0	0	0	Quick.	Too showey...seems unorganized.	0	NA	A little less "all over the place".	NR	6	Research coordinator.
50	4	5	7	1	1	1	1	NR	1	1	1	1	1	It's approachable and removes some barriers present in "scientific" literature (i.e. Language, jargon).	Difficult to extract most important information from this layout. Find the 2-page format difficult to navigate and interpret.		Not sure.	Too text heavy. Would recommend greater use of images to communicate as much info as possible (i.e. Use of head/brain as an organizing feature for an infographic about headaches, image of child to defined population, etc.).	This font is difficult to read. Color choice is also tricky. Would suggest using "TREKK" colours and thinking about colour-blindness if being used in the public.	6	NR
51	5	7	8	1	1	0	1	NR	1	1	0	0	0	Attractive, appealing; lots of information.	Too much information/busy.	0	NA	NR	NR	2	NA
52	8	6	8	0	1	0	1	NR	1	1	0	1	0	Easy to quickly look at and see important points.	Some unncessary graphic space - 270 dots taking up 1/4 page.		NA	NR	NR	1	NA
53	9	10	10	1	1	0	1	NR	0	0	1	1	0	Visual, interesting, data presented in various ways.	Colour scheme.		NA	Mean # participants ??? Takes up a lot of space.	The CAT does not say "excellent 1st choice for ibuprofen". Visual uses stronger language in directing choices.	1	NA
54	4	4	9	1	1	0	1	ER RNs, PAs.	0	0	0	0	0	Quick visual comparison if done properly.	Result colours changed between red and yellow; red on left in most, red on right in 2.	0	NA	Placebo was superior to triptans for headache relief at 2 hours → too much emphasis on triptan block. Perhaps placebo should have been presented as #2?	The article states triptan was superior for headache relief at 2 hours but this does not show visually.	1	NA
55	5	5	7	0	1	0	0	NA	1	1	0	0	0	Colorful.	Can get confusing.	0	NA	NR	NR	6	NR
56	8	8	8	1	1	0	0	NA	1	1	1	1	0	Great potential as a teaching tool for patients.	NR	0	NA	Yellow headlines a bit visually uncomfortable or clear.	NR	No response	NR
57	9	9	2	0	1	0	0	NA	1	0	0	0	0	Bottom line bits.	Visually distracting and painful.	1	ER IV Rx	Color is too bright.	NR	1	NA
58

## Sheet: BLUE version
Respondent	Q1_B	Q2_B	Q3_B	Q4_B	Q5_B	Q6_1_B	Q6_2_B	Q6_2a_B	Q6_3_B	Q6_4_B	Q6_5_B	Q6_6_B	Q6_7_B	Q7_B	Q8_B	Q9_B	Q9_a_B	Q10_B	Q11_B	Preference_B	Format_B
1	8	6	7	0	1	1	1	NR	1	1	0	0	1	The way it's layed out. Title, Reviewed by, etc.	The colours add gr.	0	NA	Everything is well laid out and presented.	NR	1	1
2	8	8	6	1	1	0	1	NR	1	1	0	0	0	Info on one page.	Too much wrting/font too small.	1	Where to go for more info.	NR	NR	1	0
3	9	9	2			1	1	NR	0	0	0	0	0	More info.	Don't understand all info - some is confusing.		NA	NR	Q2: 9/10 for comprehensibility "in terms of explanation but hard to understand evidence."
4				1	1	1	0	NA	0	0	0	0	0	Useful as a reference document.	A little sterile.	0	NA	NR	NR
5	6	3	5	0	0	0	0	NA	0	0	0	0	0	Readable. Clean.	Jargon topics - not user friendly.	0	NA	Add type hierarchy (or summary) so we can get info quickly.	NR	1
6	9	9	4	1	0	1	1	NR	0	0	0	1	1	Great for professionals, good flow and readability.	Leader and print on leader hard to see.	0	NA	Different print colors for header and larger print and darker print for article.	Didn't like the header and colors.	0	0
7	5	5	3	0	0	1	0	NA	0	0	0	0	0	NR	Too much info in not logical order for how someone would read it.	0	NA	NR	NR	1	0
8	5	6	3	0	0	1	0	NA	0	0	1	1	1	Important information well presented.	Too dry for visual people working long hours.	0	NA	Make it more appealing.	NR	1	0
9	9	9	5	1	1	1	1	NR	1	0	1	1	1	You read and it's clear.	Not attractive.	0	NA	Put some color.	NR	0	0
10	6	6	4	1	0	1	1	NR	0	0	1	1	1	Easy to follow.	NR	0	NA	NR	NR		0
11	10	10	10	1	0	1	1	NR	0	0	1	1	1	Clear, concise, uncluttered. All evidence presented clearly. Flow is logical.	Looks a bit bland. Writing is small.	0	NA	No.	NR	0	0
12	8	8	8	1	0	0	0	NA	0	0	1	1	0	Clear.	NR	1	Specific doses.	NR	NR	0	1
13	9	9	8	1	0	0	1	NR	0	0	1	1	0	Concise. Directive. Clinical bottom line - placing at the top.	N/A - I like it.	0	NA	NR	NR	0	0
14	7	7	4	1	0	1	0	NA	0	0	0	0	0	Format/organization.	All text.	0	NA	NR	NR
15	8	8	8	1	0	0	1	Nursing, pharmacy	0	0	0	0	0	Good summary with citation article info that can be reviewed at a later date.	NR	1	Specific examples of drug doses/regimens i.e. Give X dose of ibuprofen and if not improved in X hours give dose of sumatriptan.	This is much more useful for physicians.	This would be useful to have a list of these CAT topics in the website but also to send out the titles via twitter? Email? To alert practitioners that they are available.	0	0
16	9		6	1	0	1	1	NR	0	0	1	1	1	NR	Not as interesting as other format.	0	NA	NR	NR	1	0
17	8	8	6	1	0	1	0	NA	0	0	1	0	1	Clear, useful to have the detailed stats CIs.	A bit "dry".	0	NA	Would it be useful to highlight some of the key points.	NR	0	0
18	8	8	7	0	0	1	0	NA	0	0	1	0	1	Concise. All background info etc. ↑ credibility.	Too wordy.	0	NA	NR	NR	1
19	8	7	2	1	0	1	1	Nursing, allied health prof, physicians.	0	0	1	1	1	Logical, sequential, clean.	Would not work well for large % of people who are "visual" in knowledge assimilation.	1	Evaluation of strength of evidence and therefore strength of critical appraisal i.e. "Would this be a practice changing C.A?"	Add links to provide means to "dig deeper".	NR	1	0
20	8	8	6	1	0	1	0	NA	0	0	1	0	0	It's complete.	The visual aspect is not very attractive.	0	NA	NR	NR	1
21	9	9	4	1	0	1	1	NR	0	0	1	0	1	Clear logical progression. Traditional top to bottom flow.	Dry, dull usually.	1	Maxeran.	NR	NR	0
22	3	6	2	0	0	0	0	NA	0	0	0	0	0	Clarity.	Print too small.	1	NNT? Setting?	NR	NR	1
23	10	9	5	1	0	1	1	NR	0	0	1	1	0	Quick reference, clearer.	A bit boring.	0	NA	NR	NR	0	0
24	7	7	6	1	0	1	0	NA	0	0	0	0	0	Comprehensive example.	NR	1	IV treatment and bottom line recommendation.	NR	NR	1	0
25	8	8	2	0	0	1	1	NR	0	0	0	0	0	NR	Too drab, not eye catching.	0	NA	NR	NR	1	1
26	7	8	4	1	0	1	0	NA	0	0	1	1	1	Organized with ???.	Nice reference.	0	NA	May put some words in bold characters.	NR	0	0
27	9	9	7	1	0	1	1	NR	0	0	0	0	0	Clear, easy (for me) to follow.	Harder to communicate to lay personel.	1	SE to treatments; relevant contraindications. Head-to-head ibuprofen/triptans. Talked about a DHE study but then not mentioned in written summary (is in infographic).	NR	NR		0
28	7	7	7	1	0	1	1	NR	0	0	0	0	1	Concise, laid out well.	Missing some info.	1	NR	NR	NR	0	1
29	10	8	4	1	0	1	1	NR	0	0	1	1	1	It's what we are "used to".	"Wordy".	0	NA	NR	NR	0	0
30	9	9	6	1	1	1	1	NR	0	0	1	1	1	Easy to find info desired. One page.	Too many words not enough pictures.	1	NA	Combination of words and pictures.	Colour matters.	1	0
31	8	8	6	1	0	1	1	NR	0	0	1	1	1	Clear.	Typical of other papers.	0	NA	-	-	1
32	7	7	4	1	0	1	1	NR	0	0	0	1	0	More information.	Too much info, not always needed initially.	0	NA	NR	NR	1	1
33	8	8	6	1	0	1	0	NA	0	0	0	1	0	Traditional layout. Info is where I expect it.	Doesn't explore important outcomes/info as well as an infographic.	1	Adverse events.	NR	NR	0	0
34	7	7	5	1	0	1	1	NR	0	0	1	0	1	NR	NR	1	Side effect of ibuprofen/acetaminophen.	NR	NR	1	0
35	9	8	7	1	0	0	1	NR	0	0	1	1	1	Clear, simple, essential data only. All on one page.	Still have a lot of words to read.	0	NA	NR	NR	0
36	8	8	8	1	0	1	0	NA	0	0	1	1	1	Clear, concise, easy to find info.	Also missing dose and frequency; conclusion should contain that type of info.	1	See Q7.	Like the layout and "clinical bottom line".	NR	0	0
37	8	10	5	1	0	1	1	Nurses and other healthcare practitioners.	0	0	1	0	0	Provides details about results/methodology.	Requires high level of methodological knowledge and clinical background.	1	Rating of quality of evidence ("GRADE").	Include GRADE.	Only useful for a limited audience. Takes longer to read.		0
38	8	7	8	1	1	1	1	NR	0	0	1	1	1	The topics outliners.	Boring info to sift through before getting to the "meat".	1	Info for parents.	NR	NR	1
39	8	4	1	1	0	1	0	NA	0	0	0	1	0	Easy flow of information.	Not appealing in aesthetics, looks like too much information therefore not as likely to read but flows really well.	0	NA	NR	NR	1	1
40	8	6	7	1	0	1	0	NA	0	0	1	0	1	Easy to see.	Too much background.	1	Needs a stepwise conclusion.	NR	NR		0
41	9	8	9	1	1	0	1	NR	1	0	0	0	0	Clear.	NR	1	Lack of recommendation.	NR	NR	0	0
42	9	8	6	1	0	1	1	Resident.	0	0	0	0	1	Good lay out, concise.	-	0	NA	-	-	1	0
43	5	4	2	1	0	1	1	NR	0	0	0	1	1	It's traditional...	I fell asleep...	0	NA	Colours, bigger titles.	NR	1
44	8	8	2	1	0	1	0	NA	0	0	1	1	1	NR	NR		NA	NR	NR	0	0
45	6	7	2	1	0	0	0	NA	0	0	1	1	0	Good summary of a systematic review.	Too much text for non-researchers.	0	NA	NR	NR	1	0
46	10	10	3	1	0	1	1	Nursing	0	0	1	1	1	Clear info - love "bottom-line".	Like it.	0	NA	NR	NR	0	1
47	9	8	5	1	0	1	0	NA	0	0	0	0	0	Easy to read - conforms to journal format I am comfortable with.	NR	0	NA	Very clear - look of graphics is OK.	NR		0
48	9	9	8	1	0	1	0	NA	0	0	1	1	1	Comprehensive.	N/A	0	NA	N/A	N/A	0	0
49	9	9	8	1	0	1	0	NA	0	0	0	1	1	Organized, easy to read, a lot of info.	I like it all.	0	NA	Larger print.	NR	0
50	8	7	4	1	0	1	1	NR	0	0	1	1	1	Very clear explanation - good use of "white" space and headings.	Specialized language and statistics will be a barrier for some. No clear summary statement.	1	Clear Summary statement.	Would recommend examining reading level to see if reductions can be made. Would also recommend "tagging" the header with some sense of the evidence (ie. Inconclusive, etc.).	NR
51	7	4	1	1	0	1	0	NA	0	0	1	1	1	Professional/academic appearance (no gimicks).	Need to closely read to discern pertinent information.	1	NR	Participant info.	NR	1	0
52	8	8	5	1	0	1	1	MD	0	0	0	0	0	Concise, organized similarly to studies, read regularly by MDs.	Seems like a lot to read on 1st glance.	0	NA	NR	NR		0
53	3	7	0	1	0	1	0	NA	0	0	1	0	0	NR	Too dry, small type.	1	No recommendations for choice of therapy.	NR	NR	1	1
54	8	8	1	1	0	1	0	NA	0	0	1	1	1	Clear points.	A lot to read.	0	NA	NR	NR	0
55	7	7	5	1	1	1	1	NR	0	0	1	1	1	Clear.	Too much detail.	0	NA	NR	NR	0	0
56	9	9	9	1	0	1	1	NR	0	0	1	0	0	Clear bottom line language, multiple levels.	I would bold the bottom line advice.	0	NA	(see Q8 - bold the bottom line content).	Limited use for patients dependent on level of education.
57	9	9	7	1	0	1	0	NA	0	0	1	1	1	Structure.	Too much re: methodology.	0	NA	Need to differentiate the IMPORTANT data from the mundane - all the info is NOT equal.	NR	0	0
58	8	8	2	1	0	1	1	NR	0	0	0	0	0	Good organization.	Too long, boring to read.	0	NA	Summary at top; rest of info below.	NR	1	0

## Sheet: ALL
Respondent	Q1_A	Q2_A	Q3_A	Q4_A	Q5_A	Q6_1_A	Q6_2_A	Q6_2a_A	Q6_3_A	Q6_4_A	Q6_5_A	Q6_6_A	Q6_7_A	Q7_A	Q8_A	Q9_A	Q9_a_A	Q10_A	Q11_A	Q12_A	Q12_a_A	Q1_B	Q2_B	Q3_B	Q4_B	Q5_B	Q6_1_B	Q6_2_B	Q6_2a_B	Q6_3_B	Q6_4_B	Q6_5_B	Q6_6_B	Q6_7_B	Q7_B	Q8_B	Q9_B	Q9_a_B	Q10_B	Q11_B	Preference_B	Format_B
1	9	5	7		1	1	1	NR	1	1	1	0	1	The way it's presented ex. topics - title, reviewed by, etc.. The colors and graphics used.	If you are not in the practice maybe the terminology that is used.	0	NA	It's well laid out and explained, except terminology language that is used.	NR	6	Parent advisory group.	8	6	7	0	1	1	1	NR	1	1	0	0	1	The way it's layed out. Title, Reviewed by, etc.	The colours add gr.	0	NA	Everything is well laid out and presented.	NR	1	1
2	8	7	6	1	1	0	1	NR	1	1	0	0	0	Ease/readability.	Font too small and darker print needed.	1	If want more info, where to go.	Red and yellow may be a poor choice.	NR	6	Parent.	8	8	6	1	1	0	1	NR	1	1	0	0	0	Info on one page.	Too much wrting/font too small.	1	Where to go for more info.	NR	NR	1	0
3	9	8	6		1	0	1	Pediatricians, Family doctors.	1	0	0	0	0	Captures a lot of info and distills into a comprehensible format/good overview.	NR	1	Conclusion of best treatment option, and are these differences for the age of the patient re: treatment outcomes?	Not a fan of the colours, dots for #s of research participants - is not pleasing to look at or necessary.	Might need a more plain language version for parents/public.	6	Parent advisory council, and Patient Engagement Specialist.	9	9	2			1	1	NR	0	0	0	0	0	More info.	Don't understand all info - some is confusing.		NA	NR	Q2: 9/10 for comprehensibility "in terms of explanation but hard to understand evidence."
4	8	8	8	1	1	0	0	NA	1	0	0	0	0	Gets your attention - not sterile.	A little "cartoonish".	0	NA	NR	NR	6	Parent advisor.				1	1	1	0	NA	0	0	0	0	0	Useful as a reference document.	A little sterile.	0	NA	NR	NR
5	6	4	4	1	1	0	1	NR	1	1	1	1	1	Can provide a hierarchy [of] findings.	Poor font choice. Poor colour pallette. The data findings need to support the topic headings better.	1	Clearer hierarchy. Not clear which is page 1 or 2.	Need to be professionally designed by communication professional.	NR	6	Parent advisor/Graphic designer.	6	3	5	0	0	0	0	NA	0	0	0	0	0	Readable. Clean.	Jargon topics - not user friendly.	0	NA	Add type hierarchy (or summary) so we can get info quickly.	NR	1
6	8	8	7	1	1	0	0	NA	1	1	0	0	0	It is great for visual learners.	It is a little busy and the 270 dots annoying to look at.	0	NA	Needs better flow and arrows should lead to the right color %. Top of sheet arrows are correct bottom arrows are pointing to the wrong color and %.	This would be great for use in parent and media.	2	NA	9	9	4	1	0	1	1	NR	0	0	0	1	1	Great for professionals, good flow and readability.	Leader and print on leader hard to see.	0	NA	Different print colors for header and larger print and darker print for article.	Didn't like the header and colors.	0	0
7	6	7	7	1	1	1	1	NR	1	1	1	1	1	Engaging.	Please see handout. I have provided feedback on areas for enhanced clarity.	1	The summary statement "Ibuprofen is an excellent 1st choice" doesn't fit with summary sentence on opposite side.	Please see page.	NR	5	NA	5	5	3	0	0	1	0	NA	0	0	0	0	0	NR	Too much info in not logical order for how someone would read it.	0	NA	NR	NR	1	0
8	8	6	9	1	1	0	0	NA	1	1	0	0	0	Good for visual people.	A bit confusing.		NR	NR	NR	2	Manager.	5	6	3	0	0	1	0	NA	0	0	1	1	1	Important information well presented.	Too dry for visual people working long hours.	0	NA	Make it more appealing.	NR	1	0
9	3	3	8	0	1	0	0	NA	1	1	0	0	0	Attractive.	Not clear, circle does not represent percentage.	1	Title not clear for which study goes with which %.	Title and result more clearly related.	NR	1	NA	9	9	5	1	1	1	1	NR	1	0	1	1	1	You read and it's clear.	Not attractive.	0	NA	Put some color.	NR	0	0
10	8	7	7	1	1	1	1	NA	1	0	1	0	0	Color. Concise data.	Too busy.	0	NA	NR	NR	2	NA	6	6	4	1	0	1	1	NR	0	0	1	1	1	Easy to follow.	NR	0	NA	NR	NR		0
11	3	8	7	0	1	0	1	Nursing, paramedicine.	1	1	1	0	0	Visual appeal, but cluttered.	Cluttered. Don't know where my eyes should look. The percentages do not reflect the areas in the pie shapes - confusing.	0	NA	Fix pie shapes to reflect percentages.	I prefer things to be more concise and less busy. I feel I don't get a good overview.	1	NA	10	10	10	1	0	1	1	NR	0	0	1	1	1	Clear, concise, uncluttered. All evidence presented clearly. Flow is logical.	Looks a bit bland. Writing is small.	0	NA	No.	NR	0	0
12	6	6	5	0	1	0	0	NA	0	0	0	1	0	Quick access to basic information.	Too busy.	1	Dosages. No info on metoclopramide.	NR	NR	1	NA	8	8	8	1	0	0	0	NA	0	0	1	1	0	Clear.	NR	1	Specific doses.	NR	NR	0	1
13	7	6	8	1	1	0	1	NR	1	0	1	0	0	Distills down to small/manageable [amount] of data.	Stats on pie charts were a bit unclear.	1	If data exists, comparing all interventions head to head.	NR	Excellent start but could use some refining.	1	NA	9	9	8	1	0	0	1	NR	0	0	1	1	0	Concise. Directive. Clinical bottom line - placing at the top.	N/A - I like it.	0	NA	NR	NR	0	0
14	8	9	7	1	1	1	0	NA	1	1	1	1	1	Brief, different types of graphics.	Font is challenging.	0	NA	NR	Great color, graphics. Font challenging to read.	5	NA	7	7	4	1	0	1	0	NA	0	0	0	0	0	Format/organization.	All text.	0	NA	NR	NR
15	2	3	1	0	1	0	0	No	0	0	0	0	0	May be helpful for parents.	Takes too long to find useful info.		NA	This format would be more useful for caregivers.	NR	1	NA	8	8	8	1	0	0	1	Nursing, pharmacy	0	0	0	0	0	Good summary with citation article info that can be reviewed at a later date.	NR	1	Specific examples of drug doses/regimens i.e. Give X dose of ibuprofen and if not improved in X hours give dose of sumatriptan.	This is much more useful for physicians.	This would be useful to have a list of these CAT topics in the website but also to send out the titles via twitter? Email? To alert practitioners that they are available.	0	0
16	9	8	10	1	1	1	1	NR	1	1	1	1	1	Information all present.	Dots on front of page.	1	Maxeran.	Include all medications.	Modified version would be applicable to Public and Media audiences (see Q6).	2	NA	9		6	1	0	1	1	NR	0	0	1	1	1	NR	Not as interesting as other format.	0	NA	NR	NR	1	0
17	7	7	8	0	1	0	0	NA	1	1	0	0	0	The color!	It is very distracting - not enough info.	1	CIs.	NR	NR	1	NA	8	8	6	1	0	1	0	NA	0	0	1	0	1	Clear, useful to have the detailed stats CIs.	A bit "dry".	0	NA	Would it be useful to highlight some of the key points.	NR	0	0
18	10	10	10	1	1	0	1	NR	1	1	1	1	0	Easy to read, key points highlighted.	Waste of space displaying participants.	1	*need? PICO and search to get more info if wanted. If for HCP (MD) need # under results ie. 3251 pt trials. Great for nursing and interdisciplinary teaching CRRI.9 etc.	[None.]	NR	2	NA	8	8	7	0	0	1	0	NA	0	0	1	0	1	Concise. All background info etc. ↑ credibility.	Too wordy.	0	NA	NR	NR	1
19	10	9	10	1		0	1	Nursing, allied health, physician.	0	0	1	1	0	Appealing to "visual" people as well as those who do well reading in language suitable for layperson, would work well for public.	Can appear to overly simplify a complex issue.	1	Who prepared to critical appraisal?	NR	I like this format.	2	and Administrator.	8	7	2	1	0	1	1	Nursing, allied health prof, physicians.	0	0	1	1	1	Logical, sequential, clean.	Would not work well for large % of people who are "visual" in knowledge assimilation.	1	Evaluation of strength of evidence and therefore strength of critical appraisal i.e. "Would this be a practice changing C.A?"	Add links to provide means to "dig deeper".	NR	1	0
20	9	9	9	1	1	0	0	NA	1	1	0	0	0	The "visual" aspect and the synthesis.	It's unclear with the %, the portion do not correlate with the "color".	0	NA	NR	NR	1	NA	8	8	6	1	0	1	0	NA	0	0	1	0	0	It's complete.	The visual aspect is not very attractive.	0	NA	NR	NR	1
21	5	5	6	0	1	0	0	NA	1	1	1	1	0	Colorful and visually interesting.	Busy - too many boxes or areas. The "dots" are a waste of space.	1	Maxeran!! No trials??	Needs to be tidied so it's visually soothing not visually assaulting.	NR	1	NA	9	9	4	1	0	1	1	NR	0	0	1	0	1	Clear logical progression. Traditional top to bottom flow.	Dry, dull usually.	1	Maxeran.	NR	NR	0
22	8	9	8	1	1	0	1	NR	1	0	0	0	0	Nice, useful.	Busy.	0	NA	Not really.	NR	1	NA	3	6	2	0	0	0	0	NA	0	0	0	0	0	Clarity.	Print too small.	1	NNT? Setting?	NR	NR	1
23	4	3	2	0	0	1	0	NA	0	0	0	0	0	NR	Unclear, all over the place. Not systematic.	0	NA	NR	NR	2	NA	10	9	5	1	0	1	1	NR	0	0	1	1	0	Quick reference, clearer.	A bit boring.	0	NA	NR	NR	0	0
24	8	8	8	1	1	0	0	NA	1	0	0	0	0	Concise.	NR	1	Bottom line recommendation.	That panel with the grey dots. Not sure what the purpose of that is. It's distracting (got me counting them), yet not instructive.	Result section could specify again that they are against placebo. Why not include treatments too? ED [management] usually include IV.	1	and Researcher.	7	7	6	1	0	1	0	NA	0	0	0	0	0	Comprehensive example.	NR	1	IV treatment and bottom line recommendation.	NR	NR	1	0
25	8	9	9	1	0	1	1	NR	0	0	1	1	0	Easy to read, clarity.	Too much information.	0	NA	This depends to whom it is intended. If it is for professionals, it's ok but for parents, it's too complicated to understand.	NR	2	NA	8	8	2	0	0	1	1	NR	0	0	0	0	0	NR	Too drab, not eye catching.	0	NA	NR	NR	1	1
26	7	6	4	1	0	1	0	NA	0	0	1	1	1	Summary of results.	Need "headers" for each section.	0	NA	Poor color choices. Too many graphs.	Do not like red-yellow colors.	1	NA	7	8	4	1	0	1	0	NA	0	0	1	1	1	Organized with ???.	Nice reference.	0	NA	May put some words in bold characters.	NR	0	0
27	8	8	9	1	1	0	0	NA	1	1	0	0	0	"Fun"; I find pictures are easier for patients to understand.	Actually took me more time/thought to decipher the evidence/conclusions vs. printed/blue + grey.		NA	Circles - standardize ie. 10 per row only (see 22 yellow, 2 red, 1 gray circle).	Not sure the mean # of participants is so important to justify the "real estate" on the page (grey 0).	1	NA	9	9	7	1	0	1	1	NR	0	0	0	0	0	Clear, easy (for me) to follow.	Harder to communicate to lay personel.	1	SE to treatments; relevant contraindications. Head-to-head ibuprofen/triptans. Talked about a DHE study but then not mentioned in written summary (is in infographic).	NR	NR		0
28	6	7	7	0	1	0	1	NR	0	0	1	1	0	Coloring.	Too much info, confusing to follow.	1	What is the follow-up.	NR	NR	2	NA	7	7	7	1	0	1	1	NR	0	0	0	0	1	Concise, laid out well.	Missing some info.	1	NR	NR	NR	0	1
29	9	10	8	1	1	0	1	NR	1	1	0	0	0	Easy to pick out key information. Charts, visuals are helpful.	Could tend to seem a bit "cluttered".	0	NA	Colors too bright.	NR	6	Research coordinator.	10	8	4	1	0	1	1	NR	0	0	1	1	1	It's what we are "used to".	"Wordy".	0	NA	NR	NR	0	0
30	7	7	9	1	1	1	1	NR	1	1	1	1	1	Pictoral presentation is helpful for different styles of learning.	Too busy.	1	NR	Fewer pictures/simplify.	Good use of colour.	1	NA	9	9	6	1	1	1	1	NR	0	0	1	1	1	Easy to find info desired. One page.	Too many words not enough pictures.	1	NA	Combination of words and pictures.	Colour matters.	1	0
31	8	9	7	1	1	0	1	NR	1	0	1	1	1	Lot of info in a more readable format that is visually pleasing.	-	0	NA	-	Letter/font change.	6	NP	8	8	6	1	0	1	1	NR	0	0	1	1	1	Clear.	Typical of other papers.	0	NA	-	-	1
32	10	9	10	1	0	0	1	NR	0	0	0	0	0	Visually appealing. Bite size chunks of information. Can decide whether to pursue further reading/research.	Too "busy".	0	NA	Less is more!	NR	4	NA	7	7	4	1	0	1	1	NR	0	0	0	1	0	More information.	Too much info, not always needed initially.	0	NA	NR	NR	1	1
33	8	7	8	1	1	0	1	Nursing	0	0	1	1	0	Eye catching. Busy and ???	Some of the graphics are unclear - ie. 270 dots to show mean # of participants.	1	More ??? Potential ??? expects. Other parts of ??? ± more common agents.	Don't use space for unimportant data.	NR	1	NA	8	8	6	1	0	1	0	NA	0	0	0	1	0	Traditional layout. Info is where I expect it.	Doesn't explore important outcomes/info as well as an infographic.	1	Adverse events.	NR	NR	0	0
34	9	9	9	1	1	1	1	NR	1	1	1	1	1	Simple, visually appealing.	NR	1	Side effects of ibuprofen/acetominophen.	NR	NR	4	NA	7	7	5	1	0	1	1	NR	0	0	1	0	1	NR	NR	1	Side effect of ibuprofen/acetaminophen.	NR	NR	1	0
35	4	7	2	0	0									Graphics are usually helpful visuals.	Too busy.		NR	NR	NR	1	NA	9	8	7	1	0	0	1	NR	0	0	1	1	1	Clear, simple, essential data only. All on one page.	Still have a lot of words to read.	0	NA	NR	NR	0
36	5	5	7	0	1	0	0	NA	0	1	1	0	0	NR	Visual appeal, but tough to interpret and find data.	1	NR	Conclusion, bottom line, dose, frequency.	NR	1	NA	8	8	8	1	0	1	0	NA	0	0	1	1	1	Clear, concise, easy to find info.	Also missing dose and frequency; conclusion should contain that type of info.	1	See Q7.	Like the layout and "clinical bottom line".	NR	0	0
37	8	10	8	1	1	0	1	Nurses and other allied health professionals.	1	1	1	1	1	Visually appealing.	Difficult to determine "take home point", main findings get a bit lost.	0	NA	A bit of clarity (usefulness - i.e. What do I really need to know) seems to be lost in the interest of comprehensiveness.	Clearly indicate what is bottom line. Less #'s/%. [From Q6: Public and Media selected "if language simplied".]	1	NA	8	10	5	1	0	1	1	Nurses and other healthcare practitioners.	0	0	1	0	0	Provides details about results/methodology.	Requires high level of methodological knowledge and clinical background.	1	Rating of quality of evidence ("GRADE").	Include GRADE.	Only useful for a limited audience. Takes longer to read.		0
38	8	8	10	1	1	0	0	NA	1	1	0	0	1	It's "catchy" - can be reviewed quickly.	[It's] not the traditional way to present info ie. Takes time to get used to.	0	NA	[None.]	NR	2	NA	8	7	8	1	1	1	1	NR	0	0	1	1	1	The topics outliners.	Boring info to sift through before getting to the "meat".	1	Info for parents.	NR	NR	1
39	5	5	6	1	1	0	0	NA	1	0	0	0	0	[Easy] to follow, good flow of information, makes your eye follow down eg: with the arrows →→.	Busy looking, where to start reading?	0	NA	Better/clear font for titles/headings.	NR	2	NA	8	4	1	1	0	1	0	NA	0	0	0	1	0	Easy flow of information.	Not appealing in aesthetics, looks like too much information therefore not as likely to read but flows really well.	0	NA	NR	NR	1	1
40	7	7	7	1	0	0	1	Hospital/admin	0	0	0	0	0	More visual.	Too dense. Extraneous info - some should be assumed if source is trusted.	0	NA	NR	NR	1	NA	8	6	7	1	0	1	0	NA	0	0	1	0	1	Easy to see.	Too much background.	1	Needs a stepwise conclusion.	NR	NR		0
41	7	7	7	1	1	0	0	NA	0	0	0	0	0	Easy to read.	NR	1	Recommendation.	NR	NR	1	NA	9	8	9	1	1	0	1	NR	1	0	0	0	0	Clear.	NR	1	Lack of recommendation.	NR	NR	0	0
42	6	6	8	1	1	0	1	Nursing	1	1	0	0	0	Visual.	NR		Not sure.	In the pie charts at top the longer number (7770) referred to the larger - red area, but futher down the page the number - (2130) - seemed to refer to the yellow area - I was confused.	-	1	NA	9	8	6	1	0	1	1	Resident.	0	0	0	0	1	Good lay out, concise.	-	0	NA	-	-	1	0
43	9	9	8	1	1	1	1	Front line workers - ER docs, nursing.	1	1	1	1	1	Rapid, retainable information.	NR	0	NA	NR	Great!	1	NA	5	4	2	1	0	1	1	NR	0	0	0	1	1	It's traditional...	I fell asleep...	0	NA	Colours, bigger titles.	NR	1
44	6	6	3	1	1	0	1	RN	0	1	1	0	0	I found the section on "what are they", "the objective", "main outcomes", "citations" to be very useful in orientating to the question.	I found it confusing to interpret the results of medication efficacy - it took me a while to realize the graphs referred to the drugs on the left. The graphs should always have labeling underneath or on top and not laterally. The color was off-putting and would make me question the authenticity. The pic depicting the mean number of participants was not useful.		NA	NR	NR	1	NA	8	8	2	1	0	1	0	NA	0	0	1	1	1	NR	NR		NA	NR	NR	0	0
45	8	8	8	1	1	0	1	NR	1	1	0	0	0	Esthetic appeal, interesting.	NR	0	NA	NR	NR	6	Coodinator.	6	7	2	1	0	0	0	NA	0	0	1	1	0	Good summary of a systematic review.	Too much text for non-researchers.	0	NA	NR	NR	1	0
46	6	5	6	1	0	1	1	Nursing	0	0	1	1	1	NR	Like idea of inforgraph - but way too much info on this particular one.	1	"Bottom line".	Not as busy - not useful for non-clinicians.	NR	2	and Researcher.	10	10	3	1	0	1	1	Nursing	0	0	1	1	1	Clear info - love "bottom-line".	Like it.	0	NA	NR	NR	0	1
47	9	8	9	1	1	0	0	NA	0	0	1	0	0	Visual summary.	A bit busy.	0	NA	Could be even simplier for this particular topic.	NR	1	NA	9	8	5	1	0	1	0	NA	0	0	0	0	0	Easy to read - conforms to journal format I am comfortable with.	NR	0	NA	Very clear - look of graphics is OK.	NR		0
48	6	8	6	1	1	0	0	NA	1	1	0	0	0	Novelty.	Simplified.	0	NA	NR	NR	3	NA	9	9	8	1	0	1	0	NA	0	0	1	1	1	Comprehensive.	N/A	0	NA	N/A	N/A	0	0
49	5	6	7	0	1	0	0	NA	1	1	0	0	0	Quick.	Too showey...seems unorganized.	0	NA	A little less "all over the place".	NR	6	Research coordinator.	9	9	8	1	0	1	0	NA	0	0	0	1	1	Organized, easy to read, a lot of info.	I like it all.	0	NA	Larger print.	NR	0
50	4	5	7	1	1	1	1	NR	1	1	1	1	1	It's approachable and removes some barriers present in "scientific" literature (i.e. Language, jargon).	Difficult to extract most important information from this layout. Find the 2-page format difficult to navigate and interpret.		Not sure.	Too text heavy. Would recommend greater use of images to communicate as much info as possible (i.e. Use of head/brain as an organizing feature for an infographic about headaches, image of child to defined population, etc.).	This font is difficult to read. Color choice is also tricky. Would suggest using "TREKK" colours and thinking about colour-blindness if being used in the public.	6	NR	8	7	4	1	0	1	1	NR	0	0	1	1	1	Very clear explanation - good use of "white" space and headings.	Specialized language and statistics will be a barrier for some. No clear summary statement.	1	Clear Summary statement.	Would recommend examining reading level to see if reductions can be made. Would also recommend "tagging" the header with some sense of the evidence (ie. Inconclusive, etc.).	NR
51	5	7	8	1	1	0	1	NR	1	1	0	0	0	Attractive, appealing; lots of information.	Too much information/busy.	0	NA	NR	NR	2	NA	7	4	1	1	0	1	0	NA	0	0	1	1	1	Professional/academic appearance (no gimicks).	Need to closely read to discern pertinent information.	1	NR	Participant info.	NR	1	0
52	8	6	8	0	1	0	1	NR	1	1	0	1	0	Easy to quickly look at and see important points.	Some unncessary graphic space - 270 dots taking up 1/4 page.		NA	NR	NR	1	NA	8	8	5	1	0	1	1	MD	0	0	0	0	0	Concise, organized similarly to studies, read regularly by MDs.	Seems like a lot to read on 1st glance.	0	NA	NR	NR		0
53	9	10	10	1	1	0	1	NR	0	0	1	1	0	Visual, interesting, data presented in various ways.	Colour scheme.		NA	Mean # participants ??? Takes up a lot of space.	The CAT does not say "excellent 1st choice for ibuprofen". Visual uses stronger language in directing choices.	1	NA	3	7	0	1	0	1	0	NA	0	0	1	0	0	NR	Too dry, small type.	1	No recommendations for choice of therapy.	NR	NR	1	1
54	4	4	9	1	1	0	1	ER RNs, PAs.	0	0	0	0	0	Quick visual comparison if done properly.	Result colours changed between red and yellow; red on left in most, red on right in 2.	0	NA	Placebo was superior to triptans for headache relief at 2 hours → too much emphasis on triptan block. Perhaps placebo should have been presented as #2?	The article states triptan was superior for headache relief at 2 hours but this does not show visually.	1	NA	8	8	1	1	0	1	0	NA	0	0	1	1	1	Clear points.	A lot to read.	0	NA	NR	NR	0
55	5	5	7	0	1	0	0	NA	1	1	0	0	0	Colorful.	Can get confusing.	0	NA	NR	NR	6	NR	7	7	5	1	1	1	1	NR	0	0	1	1	1	Clear.	Too much detail.	0	NA	NR	NR	0	0
56	8	8	8	1	1	0	0	NA	1	1	1	1	0	Great potential as a teaching tool for patients.	NR	0	NA	Yellow headlines a bit visually uncomfortable or clear.	NR	No response	NR	9	9	9	1	0	1	1	NR	0	0	1	0	0	Clear bottom line language, multiple levels.	I would bold the bottom line advice.	0	NA	(see Q8 - bold the bottom line content).	Limited use for patients dependent on level of education.
57	9	9	2	0	1	0	0	NA	1	0	0	0	0	Bottom line bits.	Visually distracting and painful.	1	ER IV Rx	Color is too bright.	NR	1	NA	9	9	7	1	0	1	0	NA	0	0	1	1	1	Structure.	Too much re: methodology.	0	NA	Need to differentiate the IMPORTANT data from the mundane - all the info is NOT equal.	NR	0	0
58																						8	8	2	1	0	1	1	NR	0	0	0	0	0	Good organization.	Too long, boring to read.	0	NA	Summary at top; rest of info below.	NR	1	0
